# Supplementary material for: Construction of a depression risk prediction model for hepatitis B patients based on machine learning strategy
Source: PLoS One. 2026 Feb 4;21(2):e0341236. doi: 10.1371/journal.pone.0341236 (PMC12871976; doi:10.1371/journal.pone.0341236)
Supplement: S1 Data — (ZIP) [file pone.0341236.s001.zip]

Archive with 1 entries (1 files):
- Manuscrpt availability data.zip
